# Supplementary material for: Robust Transcriptional Response to Heat Shock Impacting Diverse Cellular Processes despite Lack of Heat Shock Factor in Microsporidia
Source: mSphere. 2019 May 22;4(3):e00219-19. doi: 10.1128/mSphere.00219-19 (PMC6531884; doi:10.1128/mSphere.00219-19)
Supplement: TABLE S1 [file mSphere.00219-19-st001.xlsx]

## Sheet: sheet 1 (HSF-like)
Supplemental Table 1 (sheet 1). HSF-like Proteins in Microsporidia Genomes
#Organism/Name	Size (Mb)	NCER_101594 (skn7)	NCER_100004 (hms2p)
Anncaliia algerae	12.1634	KCZ76588.1	KCZ74557.1
Edhazardia aedis	51.348	EJW05131.1	EJW02746.1
Encephalitozoon cuniculi	2.49752	KMV65625.1	KMV66241.1
Encephalitozoon hellem	2.25178	XP_003887776.1	XP_003887065.1
Encephalitozoon intestinalis	2.2169	XP_003073387.1	XP_003072684.1
Encephalitozoon romaleae	2.18759	XP_009265010.1	XP_009264301.1
Enterocytozoon bieneusi	3.86074	ND	XP_002649937.1
Hamiltosporidium tvaerminnensis	13.2708	ND	ND
Mitosporidium daphniae	5.63696	ND	XP_013237293.1
Nematocida parisii	4.07135	XP_013060026.1	XP_013058129.1
Nematocida sp. 1	4.27604	EHY64684.1	EHY65112.1
Nematocida sp. ERTm5	4.39761	OAG33461.1	OAG30711.1
Nematocida sp. JUm2807	3.0664	OAG32306.1
Nosema apis	8.5695	EQB59838.1
Nosema bombycis	15.6898	EOB13445.1	EOB11956.1
Nosema ceranae	7.86022	XP_002995489.1	XP_002996818.1
Ordospora colligata	2.29053	XP_014563210.1	XP_014563931.1
Pseudoloma neurophilia	5.24841	ND	KRH91742.1
Spraguea lophii	4.98088	EPR78102.1	EPR79843.1
Trachipleistophora hominis	8.49818	ELQ76936.1	ELQ75409.1
Vavraia culicis	6.11869		XP_008073807.1
Vittaforma corneae	3.21352	ND	XP_007604024.1
Amphiamblys sp. WSBS2006	ND	ND	OIR58867.1
Nematocida displodere	ND	OAG32306.1	OAG31835.1
Nematocida parisii ERTm1]	ND	XP_013060026.1	XP_013058129.1

## Sheet: sheet 2 (putative HSF targets)
Supplemental Table 1 (sheet 2). Predicted cellular localization for microsporidia HSF-like proteins and proteins encoded by putative target genes
Name	Protein ID	SS (SignalP 4.1)	M, S (TargetP 1.1)	Prosite (KDEL)
Skn7	NCER_101594	N	N, N	N
Hms2	NCER_100004	N	N, N	N
Ssa2	NCER_102023	N	N, N	N
Hsc82	NCER_101194	N	N, N	N
Ydj1	NCER_100860	N	N, N	N
Sis1	NCER_101046	N	N, N	N
Hsp104	NCER_101322	N	N, N	N
Cpr6	NCER_101263	Y	M, N	N
Sti1	NCER_101694	N	N, N	N
Ssc1/Ecm10	NCER_101680	N	N, N	N
Sse1	NCER_102035	N	N, N	N
Sis1-like Dnaj-containing	NCER_102171	N	N, N	N
Ydj1/Jem1	NCER_101230	N	N, N	N
Zuo1	NCER_101465	N	N, N	N
Kar2	NCER_101994	Y	N, S	Y
Jem1	NCER_101367	Y	N, S	N
	transcription factors
	Core HSF-dependent
	Other possible HSR Target

## Sheet: sheet 3 (all chaperones)
Supplemental Table 1 (sheet 3). All predicted chaperone proteins in N. ceranae genome
S. cerevisiae Gene name	Chaperone Class (number on S.c, number in N.c.)	N. ceranae Protein ID	N. ceranae Gene ID
Hsp104	Hsp100 (2,1)	NCER_101322	9424565
Hsp78		NF
Hsp82	Hsp90 (2,1)	NF
Hsc82		NCER_101194	9423122
Sti1	Hsp90 cochaperone (9, 3)	NCER_101694	9422697
Cns1		NF
Cdc37		NF
Sba1		NF
Cpr6		NCER_101263	9424620
Cpr7		NF
Sgt1		NCER_101120	9423423
Aha1		NF
Ppt1		NF
Sse1	Hsp110 (2,1)	NCER_102035	9422530
Sse2		NF
Ssa1, Ssa2	Hsp70 (11, 3)	NCER_102023	9422542
Ssa3, Ssa4		NF
Ssb1, Ssb2		NF
Kar2p		NCER_101994	9422571
Lhs1		NF
Ssc1, Ssc3, and Ssq1		NCER_101680	9422711
Fes1	Hsp70 NEF (4,0)	NF
Snl1		NF
Sil1		NF
Mge1		NF
Ydj1	Hsp40/J protein (20,5)	NCER_100860	9422122
		NCER_101230	9423086
Sis1		NCER_101046	9424448
Zuo1		NCER_101465	9422239
Caj1		NF
Djp1		NF
Xdj1		NF
Apj1		NF
Jjj1		NF
Jjj2		NF
Jjj3		NF
Hlj1		NF
Cwc23		NF
Swa2		NF
Jem1p		NCER_101367	9422952
Scj1		NF
Mdj1		NF
Mdj2		NF
Jac1		NF
Pam16		NF
Pam18		NF
Hsp42	sHSP (3,0)	NF
Hsp26		NF
Hsp12		NF
Gimc1	Prefoldin (6,0)	NF
Gimc2		NF
Gimc3		NF
Gimc4		NF
Gimc5		NF
Gimc6/Pfd1/Yke2		NF
Tcp1/Cct1	Chaperonin (10,8)	NCER_100958	9422503
Cct2		NCER_100466	9423943
Cct3		NCER_100077	9423883
Cct4		NCER_101144	9423393
Cct5		NCER_100327	9422895
Cct6		NCER_100404	9424317
Cct7		NCER_100308	9422377
Cct8		NCER_100958	9422503
Hsp60		NF
Hsp10		NF
NF = not found
	cytoplasmic
	secretory
	mitochondrial
