# Supplementary material for: Robust Transcriptional Response to Heat Shock Impacting Diverse Cellular Processes despite Lack of Heat Shock Factor in Microsporidia
Source: mSphere. 2019 May 22;4(3):e00219-19. doi: 10.1128/mSphere.00219-19 (PMC6531884; doi:10.1128/mSphere.00219-19)
Supplement: TABLE S2 [file mSphere.00219-19-st002.xlsx]

## Sheet: sheet 1
Supplemental Table 2 (sheet 1). Significant differential gene expression (Apis mellifera)
	baseMean	log2FoldChange	lfcSE	stat	pvalue	padj
LOC727243	2441.81	10.1247	1.98603	5.09797	3.43e-07	2.96e-05
LOC100578967	23.7664	7.13888	1.3747	5.19305	2.07e-07	1.9e-05
LOC724367	70590.5	6.72333	0.539242	12.4681	1.11e-35	7.63e-33
LOC410620	136346	6.69151	0.357547	18.7151	3.73e-78	9.58e-75
LOC412197	58031.9	5.99078	0.328774	18.2216	3.48e-74	7.15e-71
LOC102655997	18.4996	5.91468	1.26279	4.68383	2.82e-06	0.000192701
LOC410087	83544.9	5.63796	0.460352	12.2471	1.74e-34	1.05e-31
LOC100577121	11.8079	5.27001	1.32873	3.96621	7.3e-05	0.00348679
LOC724488	169020	5.18892	0.31476	16.4853	4.68e-61	6.86e-58
LOC724274	86238.8	5.17626	0.194053	26.6744	9.33e-157	9.58e-153
LOC107965560	1289.73	5.00277	0.333773	14.9885	8.73e-51	1.12e-47
LOC107964495	171.054	4.9081	0.400594	12.2521	1.64e-34	1.05e-31
LOC727486	72737.7	4.81385	0.235982	20.3993	1.7e-92	5.81e-89
LOC410884	29.3786	4.76972	1.01503	4.69911	2.61e-06	0.000181251
LOC552504	36.0937	4.6219	1.1507	4.01659	5.9e-05	0.00285927
LOC725041	87.3178	4.49407	0.965156	4.65631	3.22e-06	0.000218869
LOC102655102	20.0622	4.14537	1.01155	4.09804	4.17e-05	0.00211754
Mir6046	133.294	4.14134	0.591575	7.00053	2.55e-12	4.51e-10
LOC107966102	18946.6	4.13894	0.242389	17.0756	2.25e-65	3.86e-62
LOC411071	32418.6	4.10069	0.177517	23.1003	4.6e-118	2.36e-114
LOC107964956	98.7731	4.07822	0.56729	7.18895	6.53e-13	1.22e-10
Hsp90	178796	4.01354	0.275769	14.554	5.51e-48	5.66e-45
LOC100578352	24.737	3.99134	1.21309	3.29022	0.00100109	0.0294476
LOC411700	60854.6	3.98117	0.270894	14.6964	6.8e-49	7.75e-46
LOC102654992	44.921	3.96005	0.739586	5.35442	8.58e-08	8.31e-06
TRNAH-GUG	19.5028	3.94288	1.08923	3.61989	0.000294731	0.0110832
LOC107964569	30.2788	3.84283	0.855863	4.49001	7.12e-06	0.000454124
LOC102656336	13.4335	3.74706	1.00682	3.72166	0.000197914	0.00808692
LOC413645	30264.7	3.70583	0.492502	7.5245	5.29e-14	1.18e-11
LOC107965720	61.9816	3.70182	0.476246	7.77291	7.67e-15	1.79e-12
LOC102655202	122.014	3.65757	0.680504	5.37479	7.67e-08	7.5e-06
LOC412310	70.3845	3.62394	0.490802	7.38371	1.54e-13	3.16e-11
LOC107964893	15.8283	3.60108	0.838987	4.29217	1.77e-05	0.00101614
LOC411959	1147.1	3.55882	0.270671	13.1482	1.74e-39	1.38e-36
Apime-ASTA	256.722	3.53225	0.610367	5.78709	7.16e-09	8.17e-07
LOC100578779	16.8316	3.51388	0.963875	3.64558	0.00026679	0.0102579
LOC100577841	25.6605	3.44795	0.671344	5.1359	2.81e-07	2.46e-05
LOC726613	28.3081	3.41125	0.754762	4.51963	6.19e-06	0.000402495
LOC724308	136.441	3.37212	0.489474	6.88928	5.61e-12	9.76e-10
LOC100576381	2219.69	3.35753	0.304419	11.0293	2.76e-28	1.23e-25
LOC408706	15751.6	3.28621	0.294376	11.1633	6.17e-29	3.01e-26
LOC107965160	86.179	3.28142	0.496549	6.60844	3.88e-11	5.94e-09
LOC412969	106.159	3.2635	0.742838	4.39329	1.12e-05	0.000670282
LOC409455	50.977	3.22411	0.663655	4.85812	1.19e-06	8.82e-05
sGCbeta-3	200.615	3.22045	0.469839	6.85437	7.16e-12	1.23e-09
LOC409288	12281.6	3.17431	0.273796	11.5937	4.44e-31	2.4e-28
LOC724449	101412	3.17281	0.224696	14.1205	2.84e-45	2.43e-42
LOC102654135	40.1164	3.16701	0.708615	4.4693	7.85e-06	0.000491247
LOC102653731	43.3076	3.14658	0.579862	5.42642	5.75e-08	5.84e-06
LOC100577543	84.085	3.08195	0.493305	6.24755	4.17e-10	5.56e-08
LOC409674	201.297	3.05098	0.434741	7.01793	2.25e-12	4.13e-10
LOC107965951	81.7802	3.04392	0.778509	3.90994	9.23e-05	0.00421225
LOC107965067	26.8715	2.98939	0.71284	4.19363	2.75e-05	0.00148334
LOC102655148	80.8437	2.92854	0.601192	4.87122	1.11e-06	8.37e-05
Y-y	37.143	2.89957	0.838501	3.45805	0.000544107	0.0181948
LOC107965384	129.282	2.86209	0.393525	7.27295	3.52e-13	6.81e-11
LOC102653755	63.8557	2.83787	0.768794	3.69133	0.000223084	0.00884992
LOC413068	106.19	2.81871	0.447926	6.2928	3.12e-10	4.27e-08
LOC107964032	42.7315	2.81372	0.702037	4.00794	6.13e-05	0.00295217
LOC102656230	38.9782	2.78482	0.72073	3.86389	0.000111598	0.00493819
LOC408382	44.6575	2.77854	0.467365	5.94511	2.76e-09	3.38e-07
LOC107964108	13.6623	2.76074	0.847946	3.2558	0.00113074	0.0323348
LOC410885	187.872	2.69916	0.290176	9.30178	1.38e-20	4.57e-18
LOC102654959	184.572	2.64515	0.504075	5.24752	1.54e-07	1.45e-05
LOC412196	225.563	2.62735	0.30387	8.64628	5.32e-18	1.52e-15
LOC725800	501.936	2.62621	0.374933	7.00447	2.48e-12	4.47e-10
LOC408853	10670.8	2.62406	0.184933	14.1893	1.07e-45	9.97e-43
CPR27	83.4668	2.62247	0.510546	5.1366	2.8e-07	2.46e-05
LOC100577071	22.07	2.60881	0.705756	3.69647	0.000218617	0.00873277
LOC409384	18811.4	2.60415	0.23274	11.1891	4.61e-29	2.37e-26
LOC102653614	438.582	2.58685	0.406153	6.36916	1.9e-10	2.64e-08
LOC411507	1650.05	2.58309	0.393384	6.56633	5.16e-11	7.67e-09
LOC410331	2392.43	2.55455	0.260459	9.80786	1.04e-22	3.96e-20
LOC102656934	9224.72	2.55237	0.237837	10.7316	7.24e-27	3.1e-24
LOC409664	2710.44	2.55198	0.217156	11.7518	6.91e-32	3.94e-29
LOC102654086	23.5545	2.53029	0.619997	4.08114	4.48e-05	0.00222488
LOC100578842	85.4938	2.52145	0.551946	4.56828	4.92e-06	0.0003236
LOC107966003	21.1956	2.5207	0.672229	3.74976	0.000177006	0.00732719
LOC107965985	17.9069	2.51357	0.67896	3.70208	0.000213836	0.00857514
LOC408428	194.536	2.49493	0.374849	6.65584	2.82e-11	4.45e-09
LOC107965336	75.1928	2.48939	0.581045	4.28433	1.83e-05	0.00104535
LOC411290	986.538	2.46117	0.335181	7.34282	2.09e-13	4.13e-11
LOC413560	415.207	2.42674	0.741435	3.27303	0.00106401	0.030683
LOC726898	28.8793	2.41585	0.649531	3.71938	0.000199713	0.00810378
LOC102655100	11055.3	2.41014	0.272538	8.84328	9.29e-19	2.73e-16
LOC413333	154.594	2.39775	0.287886	8.32883	8.16e-17	2.04e-14
LOC107965073	71.3278	2.39184	0.725623	3.29625	0.000979848	0.0289888
LOC410452	318.317	2.36723	0.499241	4.74167	2.12e-06	0.000150071
LOC102653657	42.7971	2.36096	0.687888	3.43218	0.00059874	0.0195909
LOC102654936	29.6804	2.35885	0.759723	3.10489	0.00190352	0.0477269
Cdc37	9975.72	2.35841	0.277965	8.48458	2.17e-17	5.56e-15
LOC102653599	181693	2.35606	0.308694	7.63234	2.31e-14	5.26e-12
LOC107966103	9431.75	2.35276	0.256619	9.16827	4.81e-20	1.5e-17
LOC552096	62.7352	2.32282	0.600744	3.86658	0.000110371	0.00490507
LOC551720	5178.38	2.32278	0.176963	13.1258	2.34e-39	1.72e-36
LOC726289	12879.6	2.30184	0.312546	7.36483	1.77e-13	3.57e-11
LOC100576403	57.1487	2.27626	0.435085	5.23176	1.68e-07	1.55e-05
LOC107964257	34.8794	2.25841	0.673386	3.35381	0.000797075	0.0246469
LOC100577882	152.603	2.25372	0.698587	3.22611	0.00125487	0.0352909
LOC412067	1359.72	2.24715	0.231502	9.70681	2.82e-22	1.03e-19
LOC100577265	99.9838	2.24146	0.393557	5.6954	1.23e-08	1.32e-06
LOC725361	329.685	2.23617	0.239261	9.34615	9.09e-21	3.11e-18
LOC725978	264.529	2.23311	0.447872	4.98605	6.16e-07	4.83e-05
LOC410857	23603	2.22898	0.29983	7.43415	1.05e-13	2.25e-11
LOC102655491	33.4366	2.21799	0.697977	3.17774	0.00148427	0.039762
LOC724539	305.849	2.21436	0.297306	7.4481	9.47e-14	2.07e-11
LOC412287	8309.88	2.2038	0.222667	9.8973	4.28e-23	1.69e-20
LOC408923	2329.1	2.19833	0.219519	10.0143	1.32e-23	5.42e-21
Mir281	155.859	2.17015	0.327516	6.62608	3.45e-11	5.36e-09
LOC725963	51.1576	2.16663	0.568926	3.80828	0.000139935	0.00598572
LOC107964777	296.91	2.16523	0.62216	3.48017	0.000501089	0.0169883
LOC102655054	1599.33	2.15256	0.331132	6.50059	8e-11	1.16e-08
LOC412564	2980.88	2.15004	0.242729	8.85777	8.16e-19	2.46e-16
LOC412708	3347.79	2.14691	0.192473	11.1543	6.82e-29	3.18e-26
LOC100576520	313.257	2.12617	0.521006	4.0809	4.49e-05	0.00222488
LOC107966106	135.204	2.08709	0.355577	5.86959	4.37e-09	5.1e-07
LOC102656338	158.187	2.07848	0.4331	4.79908	1.59e-06	0.000115236
LOC100577180	416.622	2.07733	0.218097	9.52477	1.65e-21	5.86e-19
LOC409361	7885.34	2.06187	0.469543	4.39123	1.13e-05	0.000672716
LOC102656786	233.97	2.05922	0.593688	3.46853	0.000523312	0.0176142
LOC102653708	537.567	2.04558	0.255499	8.00621	1.18e-15	2.82e-13
LOC413896	237.031	2.04102	0.589281	3.46357	0.000533062	0.0178837
Mir100	27.2568	2.03713	0.568775	3.58161	0.000341485	0.0124757
LOC107964408	341.708	2.02929	0.387594	5.23561	1.64e-07	1.53e-05
LOC726853	189.817	2.0231	0.498088	4.06173	4.87e-05	0.00240412
LOC107965177	152.98	2.02103	0.453531	4.45622	8.34e-06	0.000515889
LOC100578939	1698.59	1.98059	0.346212	5.72075	1.06e-08	1.18e-06
Hsc70-3	62519.1	1.97556	0.326126	6.05767	1.38e-09	1.73e-07
LOC726329	1707.98	1.9696	0.428995	4.5912	4.41e-06	0.000291891
LOC107966061	595.084	1.96437	0.48065	4.08691	4.37e-05	0.00218917
LOC100576434	60.0131	1.96202	0.535261	3.66554	0.000246822	0.00953837
LOC107964040	92.4506	1.95976	0.475938	4.11768	3.83e-05	0.00198424
LOC100577936	60.829	1.95377	0.594369	3.28712	0.00101217	0.0296883
LOC107964557	60.2031	1.95094	0.609168	3.20263	0.00136177	0.0373795
LOC107964461	47.2928	1.94697	0.523809	3.71695	0.000201642	0.00814984
LOC411552	3299.24	1.94673	0.378561	5.14245	2.71e-07	2.42e-05
LOC102655600	738.541	1.92669	0.378321	5.09274	3.53e-07	3.02e-05
LOC100578821	171.272	1.91168	0.537607	3.55591	0.000376668	0.0133408
Hsc70-5	20091.4	1.8972	0.219871	8.62869	6.21e-18	1.72e-15
LOC726391	154.22	1.88981	0.349119	5.41307	6.2e-08	6.24e-06
LOC100576814	860.999	1.88112	0.329219	5.71387	1.1e-08	1.21e-06
LOC107964289	661.815	1.87489	0.328604	5.70561	1.16e-08	1.25e-06
LOC408361	830.774	1.86839	0.59301	3.15068	0.00162889	0.0423347
LOC408699	11945.2	1.85894	0.201379	9.23107	2.68e-20	8.6e-18
LOC102654184	406.597	1.85649	0.359179	5.1687	2.36e-07	2.12e-05
LOC100578654	752.434	1.84479	0.344795	5.35039	8.78e-08	8.39e-06
LOC107964970	370.086	1.84356	0.450499	4.09227	4.27e-05	0.00214967
Mir750	311.707	1.83983	0.382567	4.80918	1.52e-06	0.000110339
LOC552686	673.586	1.83713	0.30429	6.03743	1.57e-09	1.94e-07
LOC107964735	139.903	1.83358	0.543045	3.37647	0.000734221	0.0229802
LOC102654551	66.1751	1.83289	0.431535	4.24738	2.16e-05	0.00119378
LOC102656428	331.798	1.83247	0.342565	5.34926	8.83e-08	8.39e-06
LOC726400	492.487	1.83116	0.364824	5.01928	5.19e-07	4.2e-05
LOC551254	772.661	1.82243	0.41006	4.4443	8.82e-06	0.000538835
LOC726895	179.504	1.81676	0.530133	3.42699	0.00061032	0.0197142
Hsc70-4	269838	1.81017	0.269311	6.7215	1.8e-11	2.93e-09
LOC100577692	1076.7	1.79937	0.368596	4.88167	1.05e-06	8e-05
LOC724405	657.484	1.7973	0.327546	5.48718	4.08e-08	4.19e-06
LOC100577332	1040.54	1.79447	0.304701	5.88928	3.88e-09	4.58e-07
LOC107965194	591.794	1.7875	0.458002	3.90282	9.51e-05	0.00429991
LOC102654024	50.9572	1.78493	0.45206	3.94843	7.87e-05	0.00368751
LOC410954	3868.2	1.7827	0.352929	5.05115	4.39e-07	3.64e-05
LOC102655228	618.212	1.78061	0.56209	3.16783	0.00153579	0.04074
LOC727151	33.1259	1.76021	0.493343	3.56791	0.000359834	0.0129616
LOC100578770	653.082	1.74635	0.412982	4.22864	2.35e-05	0.00129069
LOC102654141	38.5253	1.73826	0.49698	3.49764	0.000469388	0.0161162
LOC413267	1909.67	1.73044	0.203282	8.51248	1.7e-17	4.48e-15
LOC412444	132.94	1.72935	0.41489	4.16822	3.07e-05	0.00162447
LOC552640	230.169	1.7151	0.27917	6.14357	8.07e-10	1.05e-07
LOC413314	2152.33	1.70778	0.351438	4.8594	1.18e-06	8.82e-05
LOC100578557	234.194	1.70388	0.433028	3.93479	8.33e-05	0.00383335
LOC102654353	9079.29	1.68357	0.312191	5.39277	6.94e-08	6.91e-06
LOC726756	2375.43	1.68175	0.268114	6.27251	3.55e-10	4.8e-08
LOC408794	1853.52	1.67782	0.19486	8.61041	7.28e-18	1.97e-15
LOC102653784	77.3344	1.67718	0.340108	4.93132	8.17e-07	6.35e-05
LOC726631	1337.8	1.6732	0.203507	8.22185	2e-16	4.9e-14
LOC724319	375.994	1.66986	0.443825	3.76242	0.000168275	0.00702239
LOC100576129	481.636	1.66772	0.372343	4.479	7.5e-06	0.000472324
LOC107964844	452.359	1.66094	0.480523	3.45653	0.000547186	0.0182384
LOC552531	5495.4	1.65382	0.269956	6.12627	9e-10	1.15e-07
LOC102653741	61.0276	1.64934	0.514825	3.20369	0.00135678	0.0373795
LOC551548	2356.01	1.64798	0.382927	4.30364	1.68e-05	0.000984208
LOC551772	65.72	1.63695	0.454131	3.60457	0.000312664	0.0115461
LOC724237	486.679	1.63654	0.455491	3.59291	0.000327009	0.0119896
LOC100578394	389.786	1.6296	0.351014	4.64256	3.44e-06	0.000230892
LOC100578051	266.817	1.60754	0.364798	4.40667	1.05e-05	0.000637666
LOC409323	1657.36	1.57705	0.309107	5.10195	3.36e-07	2.92e-05
LOC100578484	193.245	1.55448	0.412208	3.7711	0.000162527	0.00682937
LOC102653850	173.612	1.54381	0.286849	5.38197	7.37e-08	7.27e-06
LOC102654056	664.382	1.541	0.324764	4.74499	2.09e-06	0.000148652
LOC413428	375.918	1.53631	0.391089	3.92829	8.56e-05	0.00392088
LOC410253	12709	1.52705	0.340545	4.48414	7.32e-06	0.000463935
LOC102654585	162.221	1.52639	0.32434	4.70613	2.52e-06	0.000177518
LOC413772	452.397	1.52226	0.412412	3.69111	0.000223274	0.00884992
LOC410844	914.78	1.51617	0.32937	4.60325	4.16e-06	0.000277284
LOC413098	629.886	1.51417	0.336036	4.50597	6.61e-06	0.000426586
LOC107964319	98.1632	1.50919	0.472203	3.19607	0.00139314	0.0379364
LOC552696	896.398	1.50199	0.227352	6.60647	3.94e-11	5.94e-09
LOC724368	18963	1.49948	0.207639	7.2216	5.14e-13	9.77e-11
LOC411093	494.786	1.49764	0.252039	5.9421	2.81e-09	3.4e-07
LOC107964601	630.733	1.49307	0.288878	5.16851	2.36e-07	2.12e-05
LOC408295	219.875	1.49218	0.261145	5.71399	1.1e-08	1.21e-06
LOC100576417	567.142	1.46089	0.30128	4.84896	1.24e-06	9.17e-05
LOC107965846	72.8321	1.45461	0.431757	3.36904	0.0007543	0.0234656
LOC410017	2592.69	1.45229	0.233887	6.20935	5.32e-10	7e-08
LOC107965216	126.152	1.44679	0.4561	3.17208	0.00151352	0.0403026
LOC100577977	150.725	1.44522	0.397262	3.63795	0.000274815	0.0104701
LOC727344	481.782	1.43595	0.376468	3.81426	0.000136591	0.00591665
LOC100578535	769.023	1.43475	0.32601	4.40093	1.08e-05	0.000650921
LOC408841	387.349	1.42444	0.37383	3.8104	0.000138744	0.00598464
LOC724565	11003.1	1.41181	0.448595	3.14718	0.00164851	0.0427364
LOC725616	366.374	1.40913	0.287812	4.89601	9.78e-07	7.55e-05
LOC412150	13828.8	1.40779	0.31315	4.49559	6.94e-06	0.000445136
LOC107965623	60.2971	1.40661	0.423708	3.31976	0.000900944	0.0274454
LOC413223	1275.35	1.3988	0.276577	5.05753	4.25e-07	3.54e-05
LOC100577704	353.656	1.38117	0.370329	3.72957	0.000191803	0.00787621
LOC102655878	77.9902	1.37987	0.435985	3.16494	0.00155112	0.0409353
LOC100577515	209.182	1.37425	0.308682	4.45198	8.51e-06	0.000523016
LOC725646	1958.89	1.373	0.27372	5.01608	5.27e-07	4.2e-05
LOC724178	11364.9	1.36507	0.271423	5.0293	4.92e-07	4.04e-05
LOC412470	20839.3	1.36251	0.244474	5.57324	2.5e-08	2.65e-06
LOC724914	63.891	1.35026	0.366337	3.68585	0.000227941	0.00900018
LOC411916	38.1074	1.34623	0.434072	3.1014	0.0019261	0.0480437
LOC107965578	377.74	1.33254	0.361997	3.68108	0.000232249	0.00913512
Mir1175	222.847	1.31968	0.291912	4.52081	6.16e-06	0.000402495
LOC551848	218.083	1.31688	0.376147	3.50098	0.000463548	0.0159965
LOC726309	38588.7	1.31341	0.397648	3.30295	0.000956745	0.0287013
LOC410562	1348.27	1.30958	0.366309	3.57507	0.000350135	0.0127014
LOC551599	656.934	1.30756	0.199833	6.54326	6.02e-11	8.83e-09
NPF	467.214	1.298	0.402249	3.22685	0.00125161	0.0352909
LOC408859	7634.38	1.29507	0.333703	3.88091	0.000104068	0.00468581
LOC100576795	4517.64	1.28785	0.253798	5.07433	3.89e-07	3.3e-05
LOC107964968	132.836	1.28452	0.390885	3.28618	0.00101556	0.0297029
LOC100577364	3150.8	1.27712	0.261552	4.88287	1.05e-06	8e-05
LOC413389	1821.68	1.27291	0.197842	6.43395	1.24e-10	1.75e-08
LOC412282	3997.05	1.26962	0.250856	5.06117	4.17e-07	3.51e-05
LOC413574	560.947	1.26324	0.370235	3.41201	0.000644867	0.0206237
LOC409136	290.167	1.25829	0.353873	3.55578	0.00037686	0.0133408
LOC409877	3430.88	1.25444	0.188207	6.66521	2.64e-11	4.24e-09
LOC726550	401.194	1.24482	0.265176	4.69432	2.67e-06	0.0001843
LOC550875	4779.24	1.23777	0.204002	6.06746	1.3e-09	1.65e-07
LOC725826	1332.3	1.2323	0.223515	5.51329	3.52e-08	3.65e-06
LOC412174	195.267	1.22097	0.31832	3.83566	0.000125225	0.00544729
LOC724853	346.412	1.19789	0.354151	3.38244	0.000718451	0.0226365
LOC727232	2711.8	1.18642	0.369707	3.20908	0.00133158	0.0368465
LOC551988	254.117	1.1748	0.377585	3.11136	0.00186229	0.0469737
LOC551546	666.572	1.17268	0.3087	3.79877	0.000145414	0.00614329
LOC411062	901.924	1.17038	0.197439	5.92778	3.07e-09	3.67e-07
LOC725053	485.39	1.16205	0.32767	3.54639	0.000390544	0.0137778
LOC102653893	478.507	1.15584	0.273964	4.21894	2.45e-05	0.00134031
MsrA	1813.3	1.15425	0.242726	4.75537	1.98e-06	0.000142206
LOC100576505	109.214	1.14523	0.362617	3.15824	0.00158724	0.041462
LOC413668	270.439	1.14303	0.290002	3.94145	8.1e-05	0.00376218
LOC551512	431.698	1.13901	0.280906	4.05478	5.02e-05	0.00246486
LOC410989	530.605	1.13091	0.321506	3.51754	0.000435564	0.0151064
LOC100577667	1478.81	1.11963	0.238213	4.70012	2.6e-06	0.000181251
LOC107964607	350.433	1.11913	0.353766	3.16348	0.00155896	0.0410112
LOC410840	733.346	1.11552	0.258271	4.31918	1.57e-05	0.000923988
LOC409296	4642.54	1.11506	0.171879	6.48748	8.73e-11	1.24e-08
brp	395.849	1.10747	0.330032	3.35564	0.000791827	0.0245586
LOC102655765	149.303	1.10117	0.325923	3.37862	0.000728503	0.022871
LOC724734	351.957	1.09952	0.295497	3.72091	0.00019851	0.00808692
Nedd9	4619.45	1.09002	0.328855	3.3146	0.00091775	0.0277231
LOC408917	164.911	1.08919	0.259339	4.19989	2.67e-05	0.00145054
LOC410860	10007.2	1.08824	0.216898	5.01727	5.24e-07	4.2e-05
LOC410612	3110.49	1.08378	0.306552	3.53538	0.000407192	0.0143159
LOC100578813	1393.84	1.08117	0.23272	4.64578	3.39e-06	0.000228821
LOC107964089	234.691	1.07867	0.328659	3.28205	0.00103056	0.029971
LOC102655785	359.396	1.07689	0.333607	3.22803	0.00124646	0.0352511
LOC100577373	4179.66	1.07668	0.223789	4.81115	1.5e-06	0.00011004
LOC725260	1592.36	1.07226	0.345373	3.10466	0.00190499	0.0477269
LOC724257	43999.5	1.06436	0.259944	4.09458	4.23e-05	0.00213886
LOC100578606	1434.77	1.06183	0.336651	3.15411	0.00160991	0.0419475
LOC411458	157.454	1.06159	0.300574	3.53188	0.000412619	0.0144572
LOC725575	1936.4	1.06062	0.192214	5.5179	3.43e-08	3.59e-06
LOC410157	377.195	1.06056	0.291297	3.64082	0.000271772	0.0104105
LOC412918	2880.16	1.05179	0.254967	4.12522	3.7e-05	0.00193015
LOC107964019	370.494	1.04563	0.289958	3.60614	0.000310782	0.011518
LOC726602	424.847	1.03235	0.274542	3.76027	0.000169731	0.00705451
LOC100576421	4327.46	1.01728	0.251141	4.05063	5.11e-05	0.00249705
LOC727393	2193.01	1.01603	0.227578	4.46452	8.02e-06	0.000499281
LOC410228	854.974	1.01282	0.230972	4.38506	1.16e-05	0.000688079
LOC102656190	2246.33	1.0097	0.237517	4.25108	2.13e-05	0.00118056
LOC100576794	228.168	-1.01146	0.280429	-3.60684	0.000309943	0.011518
LOC410561	98.3117	-1.04799	0.328463	-3.19059	0.00141982	0.0384586
LOC102654510	112.803	-1.05748	0.320652	-3.2979	0.000974115	0.0289061
LOC552698	175.095	-1.06703	0.291125	-3.6652	0.000247147	0.00953837
LOC410448	280.627	-1.0799	0.273062	-3.95478	7.66e-05	0.00362111
LOC409680	288.022	-1.09016	0.286414	-3.80623	0.000141099	0.00601049
LOC409703	98.2228	-1.09394	0.301789	-3.62484	0.000289142	0.010913
LOC107964180	147.822	-1.11577	0.353234	-3.15872	0.00158464	0.041462
Uvop	671.044	-1.1798	0.380446	-3.10109	0.00192811	0.0480437
LOC100577607	440.244	-1.18337	0.381181	-3.10449	0.0019061	0.0477269
LOC100577394	79.4614	-1.23394	0.341086	-3.61766	0.000297277	0.0111381
LOC100578674	190.6	-1.24145	0.323647	-3.83582	0.000125145	0.00544729
LOC726510	227.904	-1.24541	0.367059	-3.39293	0.000691498	0.0219781
LOC100577047	108.876	-1.26437	0.399354	-3.16603	0.00154536	0.0408884
LOC725083	70.664	-1.27852	0.399194	-3.20275	0.00136124	0.0373795
LOC100577795	189.729	-1.38589	0.419202	-3.30602	0.000946309	0.0284892
LOC100576734	713.051	-1.46773	0.255873	-5.73616	9.68e-09	1.09e-06
LOC726099	197.368	-1.49237	0.350798	-4.25422	2.1e-05	0.00117042
LOC102654892	120.867	-1.54388	0.450124	-3.42989	0.000603822	0.0196166
LOC102653613	88.3215	-1.56437	0.485895	-3.21957	0.00128384	0.0356799
LOC100579015	134.296	-1.57251	0.477314	-3.2945	0.000985961	0.0290858
LOC409518	1418.71	-1.5806	0.378119	-4.18015	2.91e-05	0.00154955
LOC410465	394.096	-1.63336	0.392775	-4.1585	3.2e-05	0.00168647
LOC100578667	131.288	-1.64136	0.451359	-3.63648	0.000276389	0.0104701
LOC102655469	184.091	-1.66122	0.474562	-3.50052	0.000464343	0.0159965
LOC727625	72.1096	-1.69381	0.521631	-3.24714	0.00116573	0.0332426
LOC107964004	150.412	-1.70691	0.464891	-3.67164	0.000240995	0.0093714
LOC100576816	48.2933	-1.75645	0.428336	-4.10064	4.12e-05	0.00210429
LOC107964888	133.101	-1.82601	0.517595	-3.52788	0.0004189	0.0146273
LOC100576697	334.547	-1.85016	0.319558	-5.78976	7.05e-09	8.13e-07
LOC100578733	46.3505	-1.89507	0.491957	-3.8521	0.000117108	0.00513772
nAChRa9	193.638	-2.00579	0.584793	-3.42991	0.000603776	0.0196166
LOC725964	3474.02	-2.06496	0.615889	-3.35282	0.000799922	0.0246606
LOC107964323	143.843	-2.10145	0.615398	-3.41478	0.000638331	0.0204785
LOC102656171	17.8778	-2.10604	0.657889	-3.20121	0.00136854	0.0374651
LOC410623	41.6988	-2.11181	0.590055	-3.57901	0.000344897	0.0125557
LOC102656340	18.6296	-2.117	0.665247	-3.18228	0.00146119	0.0393716
LOC107964197	16.9413	-2.16944	0.696882	-3.11306	0.00185155	0.0469335
LOC727619	27.3186	-2.21099	0.552339	-4.00296	6.26e-05	0.00300088
LOC102654498	18.968	-2.32865	0.675854	-3.44549	0.000570022	0.018938
LOC102656097	19.8258	-2.3334	0.710603	-3.28369	0.00102458	0.0298817
LOC409173	52.6948	-2.41989	0.565466	-4.27946	1.87e-05	0.00105966
LOC411396	133.377	-2.43175	0.644958	-3.7704	0.000162984	0.00682937
LOC409096	38.1482	-2.44927	0.747888	-3.27492	0.00105692	0.0305644
LOC107966092	17.2265	-2.48062	0.80204	-3.09289	0.0019822	0.0491528
LOC100578021	59.755	-2.7346	0.797996	-3.42683	0.000610669	0.0197142
LOC107964331	93.9851	-2.90184	0.733922	-3.95388	7.69e-05	0.00362111
LOC100578816	137.221	-3.00045	0.729228	-4.11456	3.88e-05	0.00200123
LOC102654146	69.5495	-3.0557	0.776542	-3.93501	8.32e-05	0.00383335
nAChRb2	38.0696	-3.23531	0.644953	-5.01635	5.27e-07	4.2e-05
LOC552199	91.5392	-3.81134	0.909884	-4.18883	2.8e-05	0.00150712
LOC107963970	43.98	-3.91521	0.782764	-5.00178	5.68e-07	4.49e-05
LOC725651	133.161	-3.99994	0.585745	-6.82881	8.56e-12	1.44e-09
LOC107965921	17.8096	-4.42731	1.3141	-3.36909	0.000754175	0.0234656
CPR14	61.9798	-4.80175	0.712762	-6.73682	1.62e-11	2.68e-09
LOC726472	13.8473	-6.17695	1.80776	-3.41691	0.000633363	0.0203828
LOC726836	87.1341	-7.95593	1.0752	-7.39948	1.37e-13	2.86e-11

## Sheet: sheet 2
Supplemental Table 2 (sheet2). Significant differential gene expression (N. ceranae)
	baseMean	log2FoldChange	lfcSE	stat	pvalue	padj
NCER_101322	230503	5.70754	0.282508	20.2031	9.19e-91	1.75e-87
NCER_102300	18.5225	4.82735	0.73044	6.60883	3.87e-11	2.83e-09
NCER_102035	69648.3	4.43789	0.226005	19.6363	7.58e-86	7.21e-83
NCER_102382	24.2042	3.9317	0.555978	7.07167	1.53e-12	1.53e-10	x
NCER_100860	56447.7	3.82437	0.235095	16.2674	1.68e-59	1.07e-56
NCER_100813	11.4194	3.78423	0.773766	4.89067	1e-06	2.17e-05
NCER_102225	21.7511	3.71713	0.610025	6.0934	1.11e-09	5.68e-08
NCER_101096	29.7023	3.69314	0.554214	6.66375	2.67e-11	2.03e-09
trnP	57.3926	3.32513	0.427786	7.77288	7.67e-15	1.04e-12
NCER_100827	322.601	3.23604	0.289352	11.1838	4.9e-29	2.33e-26
NCER_102107	36.5053	3.23499	0.490794	6.59134	4.36e-11	3.07e-09
NCER_101457	12.0806	3.15447	0.641151	4.92002	8.65e-07	1.92e-05
NCER_101411	20.6224	3.1146	0.54442	5.72094	1.06e-08	4.29e-07
NCER_100339	144.779	2.95649	0.300151	9.85001	6.85e-23	1.86e-20
NCER_102520	58.181	2.92763	0.357397	8.19152	2.58e-16	4.09e-14
NCER_102041	26.0668	2.83699	0.543472	5.22012	1.79e-07	5.31e-06
NCER_101727	8.5558	2.78692	0.775625	3.59312	0.000326737	0.00332328
NCER_102023	269813	2.78605	0.251441	11.0804	1.56e-28	5.94e-26
NCER_102076	236.468	2.77778	0.293102	9.47716	2.61e-21	6.21e-19
NCER_100304	16.0968	2.5753	0.647035	3.98016	6.89e-05	0.000903369
NCER_102078	49.9152	2.51207	0.502767	4.99649	5.84e-07	1.41e-05
NCER_101249	50.3201	2.46647	0.410845	6.0034	1.93e-09	9.42e-08
NCER_102062	125.049	2.45659	0.413705	5.93804	2.88e-09	1.37e-07
trnY	28.8633	2.30567	0.461948	4.99119	6e-07	1.43e-05
NCER_100290	46.2143	2.29743	0.465127	4.93937	7.84e-07	1.77e-05
NCER_101100	52.7015	2.29203	0.400168	5.72765	1.02e-08	4.21e-07
NCER_101194	152774	2.23054	0.216024	10.3254	5.41e-25	1.71e-22
NCER_100468	40.9509	2.2292	0.448713	4.96798	6.77e-07	1.57e-05
NCER_100074	205.482	2.20558	0.250427	8.80729	1.28e-18	2.44e-16
trnD	30.8251	2.16385	0.525754	4.11571	3.86e-05	0.000551982
NCER_101605	29.1008	2.11382	0.45767	4.61866	3.86e-06	7.2e-05
NCER_101132	12.0337	2.10747	0.643316	3.27595	0.00105306	0.00831085
NCER_101637	20.5077	1.89304	0.68873	2.7486	0.00598511	0.0304376
trnT	54.4719	1.85159	0.494419	3.74497	0.000180413	0.00207611
NCER_100729	87.5859	1.84586	0.321054	5.74935	8.96e-09	3.79e-07
NCER_101715	204.406	1.84341	0.499295	3.69203	0.000222469	0.00243181
NCER_100704	327.085	1.83579	0.374166	4.90634	9.28e-07	2.03e-05
NCER_101956	810.757	1.83086	0.227178	8.05914	7.68e-16	1.12e-13
NCER_100850	20.8301	1.79201	0.474178	3.7792	0.000157333	0.0018703
NCER_101934	22.64	1.7854	0.601176	2.96985	0.00297945	0.0182804
NCER_100804	15.6593	1.77955	0.53472	3.328	0.000874705	0.00717846
trnM	19.7628	1.74653	0.5393	3.23851	0.00120154	0.00917805
NCER_101615	291.771	1.74221	0.271155	6.42514	1.32e-10	7.83e-09
NCER_101095	181.059	1.72859	0.256902	6.72861	1.71e-11	1.42e-09
trnL	104.469	1.72402	0.348366	4.94889	7.46e-07	1.71e-05
NCER_100564	181.764	1.70628	0.254325	6.70907	1.96e-11	1.55e-09
NCER_101518	53.1235	1.70162	0.478381	3.55705	0.000375043	0.00367697
NCER_101565	25.9078	1.69765	0.547207	3.10239	0.00191964	0.0128334
NCER_100854	661.78	1.68203	0.278897	6.031	1.63e-09	8.16e-08
NCER_100899	496.362	1.65578	0.2245	7.37541	1.64e-13	2.08e-11
NCER_100732	464.682	1.61829	0.409897	3.94805	7.88e-05	0.00101256
NCER_102456	62.4247	1.6052	0.482842	3.32448	0.000885846	0.00723124
NCER_100278	1052.69	1.59594	0.223582	7.13804	9.47e-13	1.01e-10
NCER_100605	345.044	1.58175	0.232231	6.81109	9.69e-12	9.21e-10
NCER_101623	1899.43	1.55329	0.212991	7.29277	3.04e-13	3.61e-11
NCER_100612	160.451	1.55296	0.298872	5.19607	2.04e-07	5.96e-06
NCER_101086	19.0129	1.53544	0.478802	3.20683	0.00134206	0.0100496
NCER_101714	511.04	1.52559	0.267737	5.69809	1.21e-08	4.8e-07
NCER_100056	51.4948	1.51567	0.402431	3.76629	0.000165689	0.00195739
NCER_102226	138.645	1.51347	0.385996	3.92095	8.82e-05	0.00110366
NCER_102039	13.8041	1.50875	0.511838	2.94772	0.0032013	0.0193913
NCER_100382	215.949	1.5038	0.309962	4.85157	1.22e-06	2.59e-05
NCER_101955	161.705	1.5027	0.279746	5.37167	7.8e-08	2.56e-06
NCER_100359	209.138	1.50165	0.318033	4.72168	2.34e-06	4.59e-05
NCER_100386	306.784	1.47446	0.303819	4.85309	1.22e-06	2.59e-05
NCER_100026	552.599	1.45871	0.276382	5.27787	1.31e-07	3.95e-06
NCER_100759	164.503	1.45817	0.307571	4.74093	2.13e-06	4.21e-05
NCER_100324	100.505	1.45636	0.408398	3.56603	0.000362435	0.00357177
NCER_100253	516.125	1.45328	0.251805	5.77145	7.86e-09	3.4e-07
NCER_101659	604.658	1.45198	0.221225	6.56333	5.26e-11	3.57e-09
NCER_100549	154.949	1.45099	0.282828	5.13031	2.89e-07	8.09e-06
NCER_101114	722.177	1.44505	0.213282	6.77533	1.24e-11	1.12e-09
NCER_100411	346.942	1.43721	0.302223	4.75548	1.98e-06	3.96e-05
NCER_100478	20.2816	1.40887	0.454199	3.10188	0.00192299	0.0128334
NCER_101233	144.491	1.39557	0.449312	3.10602	0.00189621	0.0128334
NCER_100882	158.38	1.39207	0.262917	5.2947	1.19e-07	3.66e-06
trnK	47.161	1.38552	0.402821	3.43953	0.00058272	0.00532853
NCER_101029	548.335	1.38186	0.259601	5.32302	1.02e-07	3.19e-06
NCER_102397	751.821	1.37637	0.244578	5.62752	1.83e-08	6.82e-07
NCER_101007	89.8419	1.35783	0.410938	3.30421	0.000952433	0.00774157
NCER_100051	105.756	1.32366	0.326834	4.04994	5.12e-05	0.000701005
NCER_102314	34.0751	1.28603	0.381608	3.37003	0.000751603	0.00661828
NCER_101338	108.029	1.27653	0.32206	3.96363	7.38e-05	0.000955106
NCER_100723	251.709	1.275	0.248664	5.12742	2.94e-07	8.1e-06
NCER_101238	1502.25	1.27164	0.278644	4.56369	5.03e-06	8.85e-05
NCER_100088	425.36	1.2692	0.218999	5.79544	6.81e-09	3.01e-07
NCER_102254	881.873	1.26692	0.222815	5.68599	1.3e-08	4.95e-07
NCER_100098	375.198	1.26556	0.288962	4.37967	1.19e-05	0.000191585
NCER_102048	421.684	1.24924	0.229626	5.44034	5.32e-08	1.87e-06
NCER_100822	595.246	1.24815	0.232111	5.37738	7.56e-08	2.52e-06
NCER_102050	1178.28	1.24557	0.247985	5.02276	5.09e-07	1.26e-05
NCER_101464	791.738	1.24235	0.223966	5.54705	2.91e-08	1.06e-06
NCER_102040	857.335	1.2323	0.231512	5.32283	1.02e-07	3.19e-06
NCER_101175	994.501	1.23102	0.284607	4.32533	1.52e-05	0.0002414
NCER_101562	752.61	1.23043	0.241968	5.08509	3.67e-07	9.57e-06
NCER_101002	447.974	1.22914	0.227265	5.4084	6.36e-08	2.19e-06
NCER_100734	984.619	1.22716	0.240393	5.10479	3.31e-07	8.87e-06
NCER_102628	55.3613	1.21568	0.33863	3.58998	0.000330698	0.00332798
NCER_101199	1421.63	1.21316	0.302091	4.01589	5.92e-05	0.000787691
NCER_101230	1469.65	1.21205	0.256828	4.7193	2.37e-06	4.59e-05
NCER_101678	440.978	1.20608	0.236772	5.09384	3.51e-07	9.27e-06
NCER_100222	198.696	1.194	0.270438	4.41506	1.01e-05	0.000164158
NCER_100700	66.034	1.19299	0.354869	3.36179	0.000774403	0.00672563
NCER_102616	360.566	1.18889	0.272743	4.35902	1.31e-05	0.000208812
NCER_100079	562.45	1.18128	0.289058	4.08664	4.38e-05	0.000614315
NCER_102299	631.776	1.17864	0.233227	5.05361	4.34e-07	1.11e-05
NCER_100943	610.253	1.1747	0.25617	4.58563	4.53e-06	8.2e-05
NCER_101818	354.999	1.17107	0.290544	4.03061	5.56e-05	0.00074517
NCER_101460	450.198	1.15889	0.230704	5.02327	5.08e-07	1.26e-05
NCER_102034	426.221	1.15817	0.226737	5.10801	3.26e-07	8.85e-06
NCER_101577	485.913	1.15706	0.230579	5.01805	5.22e-07	1.27e-05
NCER_101011	510.642	1.15172	0.215648	5.34075	9.26e-08	2.98e-06
NCER_101375	491.901	1.14959	0.366533	3.13638	0.00171046	0.0119116
NCER_101932	80.3316	1.14911	0.400496	2.86921	0.00411498	0.022571
NCER_102130	352.683	1.1438	0.229603	4.98164	6.3e-07	1.48e-05
NCER_100603	1383.73	1.13768	0.220197	5.16666	2.38e-07	6.87e-06
NCER_100293	252.486	1.13161	0.253779	4.45903	8.23e-06	0.000139814
NCER_102064	254.864	1.12847	0.388899	2.90169	0.00371151	0.0211736
NCER_102124	705.39	1.12666	0.326189	3.454	0.000552346	0.00509981
NCER_101641	423.873	1.12298	0.278592	4.0309	5.56e-05	0.00074517
NCER_101173	1121.21	1.1206	0.280777	3.99106	6.58e-05	0.000868836
NCER_100719	224.112	1.11582	0.294255	3.79203	0.00014942	0.0017874
NCER_101390	571.829	1.10906	0.250909	4.42018	9.86e-06	0.000161698
NCER_101603	441.782	1.09802	0.246726	4.45038	8.57e-06	0.000143014
NCER_100874	213.448	1.09476	0.305211	3.5869	0.000334627	0.0033498
NCER_101454	337.991	1.07683	0.241772	4.45391	8.43e-06	0.000141925
NCER_101170	156.872	1.07341	0.300879	3.56759	0.000360279	0.00356902
NCER_101644	42.9213	1.07081	0.369598	2.89721	0.00376495	0.0212884
NCER_101821	105	1.06956	0.365692	2.92475	0.00344736	0.0202118
NCER_101292	53.2987	1.06593	0.349676	3.04833	0.00230116	0.0147865
NCER_100296	126.414	1.0625	0.392828	2.70475	0.00683553	0.0335948
NCER_101927	462.285	1.05546	0.261584	4.03486	5.46e-05	0.000742256
NCER_102511	55.0934	1.05405	0.359573	2.9314	0.00337434	0.0198699
NCER_100144	250.692	1.04955	0.270364	3.882	0.0001036	0.00126312
NCER_102146	684.683	1.04808	0.346027	3.02888	0.00245459	0.0154993
NCER_100801	212.074	1.04652	0.283304	3.69399	0.000220763	0.00242712
NCER_100563	526.385	1.04602	0.288166	3.62991	0.00028352	0.00299586
NCER_100720	95.6321	1.03855	0.360761	2.87878	0.00399215	0.0220729
NCER_102157	185.543	1.03603	0.295786	3.50264	0.00046068	0.00435927
NCER_101569	611.519	1.03356	0.220996	4.67682	2.91e-06	5.54e-05
NCER_101169	205.11	1.03116	0.307852	3.34952	0.000809524	0.00688702
NCER_101908	110.848	1.02235	0.323321	3.16203	0.00156674	0.0111994
NCER_101977	766.632	1.01847	0.244774	4.16087	3.17e-05	0.000464694
NCER_100623	416.96	1.01486	0.274268	3.70025	0.000215385	0.00239569
NCER_100739	877.446	1.00608	0.256574	3.92121	8.81e-05	0.00110366
NCER_100923	158.283	1.00523	0.279302	3.5991	0.000319319	0.00326529
NCER_101791	591.356	1.00247	0.233164	4.29944	1.71e-05	0.000266955
NCER_101075	230.863	-1.0039	0.325682	-3.08244	0.00205309	0.0134531
NCER_101234	124.469	-1.00793	0.356479	-2.82747	0.0046917	0.0247191
NCER_100395	443.794	-1.01267	0.302348	-3.34934	0.000810037	0.00688702
NCER_101596	582.431	-1.01366	0.339461	-2.98611	0.00282555	0.0174487
NCER_100600	479.573	-1.01442	0.270141	-3.75517	0.000173227	0.00203381
NCER_100619	3674.27	-1.02923	0.262414	-3.92218	8.78e-05	0.00110366
NCER_100204	177.104	-1.03753	0.281487	-3.68589	0.000227905	0.00247701
NCER_101282	87.7211	-1.0397	0.388905	-2.6734	0.00750864	0.035883
NCER_100834	66.4988	-1.03983	0.359035	-2.89619	0.00377729	0.0212884
NCER_101037	4084	-1.06513	0.293731	-3.6262	0.000287626	0.00302245
NCER_100855	153.69	-1.08213	0.361385	-2.9944	0.00274986	0.0170923
NCER_100575	4629.42	-1.09278	0.413127	-2.64514	0.00816574	0.0386349
NCER_101420	298.599	-1.09562	0.305702	-3.58394	0.00033845	0.00337032
NCER_101882	1200.98	-1.09754	0.342065	-3.20856	0.00133403	0.0100496
NCER_101502	247.573	-1.09934	0.264523	-4.15593	3.24e-05	0.00047037
NCER_100176	354.615	-1.10858	0.278941	-3.97425	7.06e-05	0.000919741
NCER_101691	49.1942	-1.11578	0.379882	-2.93716	0.00331229	0.0196874
NCER_102106	147.921	-1.11883	0.40379	-2.77083	0.00559133	0.0288203
NCER_100949	172.259	-1.13352	0.337319	-3.36037	0.000778369	0.00672936
NCER_101082	397.423	-1.13969	0.280999	-4.05585	5e-05	0.00068846
NCER_100691	860.681	-1.14046	0.316186	-3.60694	0.000309832	0.00318541
NCER_101047	442.023	-1.14057	0.236997	-4.81261	1.49e-06	3.08e-05
NCER_101319	622.554	-1.14513	0.393412	-2.91076	0.00360552	0.0207181
NCER_100856	66.1225	-1.14983	0.389659	-2.95087	0.00316885	0.0192561
NCER_100866	100.63	-1.15005	0.30145	-3.81506	0.000136149	0.0016494
NCER_100401	1339.95	-1.15361	0.22893	-5.03913	4.68e-07	1.19e-05
NCER_100264	416.904	-1.15773	0.412126	-2.80916	0.00496707	0.0260258
NCER_100166	178.887	-1.18702	0.305161	-3.88982	0.00010032	0.00123379
NCER_102217	15517.9	-1.18752	0.403565	-2.94257	0.00325504	0.0195191
NCER_102462	1678.43	-1.18965	0.264393	-4.49954	6.81e-06	0.000116691
NCER_100950	889.253	-1.19471	0.279294	-4.27759	1.89e-05	0.000292149
NCER_101960	3040.38	-1.21647	0.350884	-3.46687	0.000526556	0.00490936
NCER_101147	217.409	-1.22835	0.459289	-2.67446	0.00748502	0.0358602
NCER_100185	446.605	-1.23075	0.369847	-3.32772	0.000875607	0.00717846
NCER_101626	1014.62	-1.23126	0.261703	-4.70479	2.54e-06	4.88e-05
NCER_101604	45.5189	-1.23168	0.472554	-2.60644	0.00914893	0.0417296
NCER_101833	69.6336	-1.23405	0.435903	-2.83102	0.00463998	0.0245842
NCER_102196	663.281	-1.23523	0.29636	-4.168	3.07e-05	0.000456608
NCER_100385	4155.92	-1.2399	0.196828	-6.29941	2.99e-10	1.67e-08
NCER_100841	537.193	-1.26353	0.368178	-3.43184	0.000599504	0.00540406
NCER_100064	38586.3	-1.27401	0.403118	-3.16038	0.00157562	0.0111994
NCER_102310	314.441	-1.27515	0.485323	-2.62742	0.00860345	0.0401073
NCER_101190	395.802	-1.27721	0.383399	-3.33128	0.000864462	0.00717846
NCER_102302	93.5662	-1.3038	0.472156	-2.76138	0.00575582	0.0295083
NCER_101200	640.021	-1.30385	0.241176	-5.40621	6.44e-08	2.19e-06
NCER_101570	7889.17	-1.30979	0.284667	-4.60115	4.2e-06	7.76e-05
NCER_100900	39.6054	-1.31085	0.49709	-2.63706	0.00836292	0.0392084
NCER_100570	42719.2	-1.31446	0.379934	-3.45971	0.000540766	0.00501725
NCER_101635	127.814	-1.32167	0.420975	-3.13955	0.00169208	0.0118321
NCER_101686	154.246	-1.33198	0.294389	-4.52454	6.05e-06	0.000104658
NCER_101925	192.097	-1.35532	0.357021	-3.79619	0.000146938	0.00176883
NCER_100167	222.965	-1.35867	0.345821	-3.92881	8.54e-05	0.00108972
NCER_102581	24.2536	-1.3593	0.514975	-2.63955	0.00830169	0.0390837
NCER_101913	135.157	-1.36017	0.280673	-4.8461	1.26e-06	2.63e-05
NCER_101938	33.7646	-1.36112	0.521131	-2.61186	0.00900511	0.0411724
NCER_100828	55480.5	-1.36504	0.463635	-2.94421	0.00323778	0.0195191
NCER_100703	193.761	-1.36753	0.366083	-3.73557	0.000187294	0.00212043
NCER_100063	4014.24	-1.38354	0.426701	-3.24241	0.00118523	0.00912677
NCER_100788	96.3146	-1.39519	0.356842	-3.90983	9.24e-05	0.00114817
NCER_100403	82.9166	-1.39522	0.372374	-3.74683	0.000179081	0.00207611
NCER_100785	39.6884	-1.40091	0.442304	-3.16731	0.00153856	0.0110668
NCER_100566	33945.3	-1.41568	0.444626	-3.18397	0.0014527	0.0105863
NCER_100035	926.553	-1.45203	0.226171	-6.42006	1.36e-10	7.85e-09
NCER_102131	402.158	-1.45556	0.317944	-4.57804	4.69e-06	8.34e-05
NCER_101437	1862.74	-1.45799	0.350441	-4.16045	3.18e-05	0.000464694
NCER_100982	65.473	-1.48293	0.397964	-3.72629	0.000194316	0.00218691
NCER_101036	791.703	-1.50605	0.211017	-7.1371	9.53e-13	1.01e-10
NCER_100170	403.005	-1.51066	0.443475	-3.40641	0.000658228	0.00582302
NCER_102156	17.3495	-1.52187	0.572693	-2.6574	0.00787467	0.0375379
NCER_102115	67.4081	-1.52374	0.319482	-4.76941	1.85e-06	3.74e-05
NCER_101583	96.5936	-1.52639	0.463304	-3.29457	0.000985723	0.00795858
NCER_100985	144.069	-1.54259	0.338361	-4.55901	5.14e-06	8.97e-05
NCER_100683	793.714	-1.54426	0.412661	-3.74219	0.000182421	0.00207763
NCER_100816	112.293	-1.60335	0.325906	-4.91967	8.67e-07	1.92e-05
NCER_101388	437.41	-1.61314	0.24752	-6.51719	7.16e-11	4.7e-09
NCER_100960	1439.16	-1.61508	0.291592	-5.53883	3.04e-08	1.09e-06
NCER_101892	216.817	-1.62548	0.265998	-6.11089	9.91e-10	5.23e-08
NCER_101905	746.828	-1.63219	0.516695	-3.1589	0.00158364	0.0111994
NCER_102526	18.0469	-1.63577	0.540516	-3.02631	0.00247561	0.0155399
NCER_101507	2216.78	-1.68276	0.249302	-6.74988	1.48e-11	1.28e-09
NCER_101436	3248.37	-1.70185	0.277331	-6.13652	8.43e-10	4.58e-08
NCER_102143	1087.38	-1.71769	0.332747	-5.16214	2.44e-07	6.93e-06
NCER_101806	19.8194	-1.74464	0.559219	-3.11978	0.00180989	0.0123384
NCER_102253	603.757	-1.76334	0.453385	-3.88927	0.000100546	0.00123379
NCER_101594	252.47	-1.81192	0.517206	-3.50328	0.000459561	0.00435927
NCER_100426	10.2113	-1.84748	0.689597	-2.67907	0.0073828	0.0355749
NCER_101267	15790.2	-1.86354	0.54288	-3.43269	0.000597627	0.00540406
NCER_102153	289.363	-1.86571	0.402039	-4.64061	3.47e-06	6.54e-05
NCER_101370	187.513	-1.86652	0.290504	-6.42512	1.32e-10	7.83e-09
NCER_101709	284.985	-1.88386	0.436481	-4.31603	1.59e-05	0.000249711
NCER_102627	53.8751	-1.92525	0.520856	-3.69633	0.000218741	0.00241887
NCER_101174	1377.78	-2.0027	0.43569	-4.59663	4.29e-06	7.85e-05
NCER_102248	14.5127	-2.01089	0.6305	-3.18936	0.00142589	0.0104586
NCER_102596	279.812	-2.0375	0.553795	-3.67915	0.000234009	0.00252889
NCER_102381	110.931	-2.16855	0.38108	-5.69054	1.27e-08	4.92e-07
NCER_101076	148.691	-2.35022	0.397974	-5.90547	3.52e-09	1.59e-07
NCER_101784	1491.66	-2.36004	0.366176	-6.44509	1.16e-10	7.32e-09
NCER_100666	207.825	-2.64497	0.314862	-8.40042	4.45e-17	7.69e-15
NCER_102282	348.449	-2.68864	0.454414	-5.91672	3.28e-09	1.52e-07
NCER_102089	179.018	-2.86354	0.312501	-9.16331	5.03e-20	1.06e-17
