# Supplementary material for: Robust Transcriptional Response to Heat Shock Impacting Diverse Cellular Processes despite Lack of Heat Shock Factor in Microsporidia
Source: mSphere. 2019 May 22;4(3):e00219-19. doi: 10.1128/mSphere.00219-19 (PMC6531884; doi:10.1128/mSphere.00219-19)
Supplement: TABLE S3 [file mSphere.00219-19-st003.xlsx]

## Sheet: sheet 1 (processes)
Supplemental Table 3 (sheet 1). Differentially expressed genes associated with specific cellular processes
Protein ID	Graph Name	Protein Name	S. cerevisiae Protein Homolog ID	fold induction (RNAseq) (p < 0.05, ns when underlined)	fold induction (qPCR) *p<0.05, **p<0.01
NCER_102035	Sse1	adenyl-nucleotide exchange factor SSE1	NP_015219.1	21.6739	4.19**
NCER_102023	Ssa2	Hsp70 family ATPase SSA1	NP_009396.2	6.8974	14.75**
NCER_100860	Ydj1	type I HSP40 co-chaperone YDJ1	NP_014335.1	14.1661	27.36**
NCER_101322	Hsp104	chaperone ATPase HSP104	NP_013074.1	52.2567	107.8**
NCER_101230	Ydj1/Jem1	type I HSP40 co-chaperone YDJ1	NP_014335.1	2.31667	3.48**
NCER_101194	Hsc82	Hsp90 family chaperone HSC82	NP_013911.1	4.69308	9.69**
NCER_101680	Ssc1/Ecm1	Hsp70 family ATPase SSC1	NP_012579.1	1.13104	3.44**
NCER_101994	Kar2	Hsp70 family ATPase KAR2	NP_012500.3	0.52256	0.059**
NCER_101046	Sis1	type II HSP40 co-chaperone SIS1	NP_014391.1	1.18926	3.02**
NCER_101263	Cpr6	peptidylprolyl isomerase CPR6	NP_013317.1	0.500357	0.490**
NCER_101694	Sti1	Hsp90 cochaperone STI1	NP_014670.1	0.78509	2.98
NCER_101367	Jem1	DnaJ-like protein of the ER membrane JEM1	NP_012462.3	0.778427	1.32
NCER_102171	Sis1-like Dnaj-containing	type II HSP40 co-chaperone SIS1	NP_014391.1	1.6879	3.41**
NCER_101715	Mig1	transcription factor MIG1	NP_011480.1	3.58858	9.36**
NCER_100278	Tps1	alpha,alpha-trehalose-phosphate synthase (UDP-forming) TPS1	NP_009684.1	3.02291	11.39**
NCER_102078	Rpi	ribose-5-phosphate isomerase RKI1	NP_014738.1	5.70438	16.67**
NCER_101029		type 2A-related serine/threonine-protein phosphatase SIT4	NP_010236.1	2.60605
NCER_100088		cAMP-dependent protein kinase catalytic subunit TPK3	NP_012755.1	2.41027
NCER_101037		acetate--CoA ligase 1	NP_009347.1	0.47793
NCER_100176		cytochrome-b5 reductase	NP_012772.1	0.46375
NCER_100185		casein kinase 2 regulatory subunit CKB2	NP_014682.1	0.426097
NCER_101036		mevalonate kinase	ND	0.352074
NCER_102131		1-acylglycerol-3-phosphate acyltransferase	ND	0.364614
NCER_100813	Trx	thioredoxin	NP_009887.1	13.7774	104.51**
NCER_100723	Cfd1	iron-sulfur cluster assembly protein CFD1	NP_012263.1	2.41999	8.42**
NCER_100612	Cia2	iron-sulfur cluster assembly protein CIA2	NP_011990.1	2.93419	13.12**
NCER_102107	Aap	amino acid permease	ND	9.41517	90.60**
NCER_101292		glutamate synthase (NADH)	NP_010110.1	2.09351
NCER_101086		amino acid permease	ND	2.89876
NCER_100170	Gzf3b	gata zinc zinger protein 3	NP_012425.1	0.350951	0.516*
NCER_102253	Gzf3a	gata zinc zinger protein 3	NP_012425.1	0.294566	0.360**
NCER_101565		MATa preferentially recombines with HML(alpha	NP_010021.1	3.24372
NCER_102041	Git1/Pac2	hypothetical protein YHR177W	NP_012047.1	7.14528	56.19**
NCER_102048		Ribosome biogenesis protein Tsr3	NP_014648.1	2.37717
NCER_101659		putative ATP-dependent RNA helicase SPB4	NP_116654.1	2.73582
NCER_101678		rRNA-binding ribosome biosynthesis protein RPF1	NP_011956.1	2.30709
NCER_101641		ribosome-binding protein NMD3	NP_012040.1	2.17796
NCER_101100	Bmt6	25S rRNA (uracil2843-N3)-methyltransferase	NP_013164.1	4.89743	6.07**
NCER_100739		translation initiation factor eIF5	NP_015366.1	2.00845
NCER_102034		exosome non-catalytic core subunit SKI6	NP_011711.3	2.23175
NCER_101238		histidine--tRNA ligase	NP_015358.1	2.41436
NCER_100619		glutamine--tRNA ligase	NP_014811.3	0.48997
NCER_101190		asparagine--tRNA ligase DED81	NP_011883.1	0.412592
NCER_101436		tRNA (cytosine-C5-)-methyltransferase	NP_009529.1	0.307392
TRNP	trnp2	Proline tRNA	NA	10.0222	12.69**
TRNP		Proline tRNA	NA
TRNP		Proline tRNA	NA
TRNT		Threonine tRNA	NA	3.60897
TRNT		Threonine tRNA	NA
TRNT		Threonine tRNA	NA
TRNY		Tyrosine tRNA	NA	4.94396
TRNY		Tyrosine tRNA	NA
TRND		Aspartic acid tRNA	NA	4.4811
TRND		Aspartic acid tRNA	NA
TRNM		Methionine tRNA	NA	3.35551
TRNM		Methionine tRNA	NA
TRNL		Leucine tRNA	NA	3.30356
TRNL		Leucine tRNA	NA
TRNL		Leucine tRNA	NA
TRNL		Leucine tRNA	NA
TRNL		Leucine tRNA	NA
TRNL		Leucine tRNA	NA
TRNL		Leucine tRNA	NA
TRNL		Leucine tRNA	NA
TRNL		Leucine tRNA	NA
TRNL		Leucine tRNA	NA
TRNK		Lysine tRNA	NA	2.61265
TRNK		Lysine tRNA	NA
TRNK		Lysine tRNA	NA
TRNK		Lysine tRNA	NA
TRNK		Lysine tRNA	NA
NCER_100801		DNA-(apurinic or apyrimidinic site) lyase APN2	NP_009534.1	2.06554
NCER_100026		TFIIH/NER complex subunit TFB3	NP_010748.3	2.74862
NCER_100899		E3 ubiquitin-protein ligase IRC20	NP_013348.1	3.15093
NCER_100386		recombinase RAD52	NP_013680.2	2.7788
NCER_101603		E2 SUMO-conjugating protein UBC9	NP_010219.1	2.14061
NCER_101577		E3 ubiquitin-protein ligase RAD18	NP_009992.1	2.23002
NCER_100564	Irc20	E3 ubiquitin-protein ligase IRC20	NP_013348.1	3.26319	5.76**
NCER_100600		mismatch repair ATPase MSH2	NP_014551.1	0.495026
NCER_100720		8-oxoguanine glycosylase OGG1	NP_013651.1	2.05416
	chaperones
	carbon metabolism
	oxidative stress
	iron-sulfur cluster assembly
	nitrogen metabolism
	differentiation
	ribosome biogenesis and translation
	DNA repair

## Sheet: sheet 2 (unknown)
Supplemental Table 3 (sheet 2). Top 20 differentially expressed genes (highlighted are those no known function)
Protein ID	Graph Name, Figure	Protein Name	domain in nearest protein	signalP 4.1	targetP	fold induction (RNAseq) (p < 0.05 unless otherwise stated)	fold induction (qPCR) *p<0.05, **p<0.01
NCER_101322		chaperone ATPase HSP104				52.2567
NCER_102300	unknown	NF	no known	Y	SP, S, 1	28.3908	20.79**
NCER_102035		adenyl-nucleotide exchange factor SSE1				21.6739
NCER_102382		NF	no known	N		15.2601
NCER_100860		type I HSP40 co-chaperone YDJ1				14.1661
NCER_100813		protein disulfide isomerase PDI1				13.7774
NCER_102225		NF	no known	N		13.1512
NCER_101096		NF	no known	N		12.9344
trnP		proline tRNA				10.0222
NCER_100827		NF	no known	N		9.42208
NCER_102107			Solute carrier families 5 and 6-like			9.41517
NCER_101457		NF	no known	Y	SP, S, 4	8.90411
NCER_101411		NF	no known	N		8.66138
NCER_100339		NF	no known	Y	SP, S, 4	7.76235
NCER_102520		NF	no known	Y	SP, S, 2	7.60857
NCER_102041		hypothetical protein YHR177W				7.14528
NCER_101727			ISXO2-like transposase domain			6.90154
NCER_102023		Hsp70 family ATPase SSA1				6.8974
NCER_102076		NF	no known	N		6.85795
NCER_100304		NF	no known	N		5.95996
NF = not found
	unknown function
