# Supplementary material for: Robust Transcriptional Response to Heat Shock Impacting Diverse Cellular Processes despite Lack of Heat Shock Factor in Microsporidia
Source: mSphere. 2019 May 22;4(3):e00219-19. doi: 10.1128/mSphere.00219-19 (PMC6531884; doi:10.1128/mSphere.00219-19)
Supplement: TABLE S4 [file mSphere.00219-19-st004.xlsx]

## Sheet: sheet 1
Supplemental Table 4. Primer sequences developed for use in this study
Name	Protein	Gene ID	Role	5' primer	3' primer
β-actin	NCER_101664	9422726	reference gene, cytoskeleton	TCTGGTGATGGTGTCTCCCA	TGCCCATCAGGCATTTCGTA
Skn7	NCER_101594	9423197	transcription factor	AGACACTAGTATGGCAATGCAGA	ACAAATTGGCCCCAAAAATCA
Hms2	NCER_100004	9423888	transcription factor	TCACTGAACACGGATCACCT	ATCTGCCATTAGCCGTGCAA
Ssa2	NCER_102023	9422542	hsp70	GGCTTTCGGTGAGTCTGGAA	CGATCCAGGAACAGGAGCAG
Hsc82	NCER_101194	9423122	hsp90	CCTGAAGAGGCTCAAGCGAA	GCCATAGCGGCAAGTGGATT
Ydj	NCER_100860	9422122	DNAJ	GTCATCCCGATGGTGCATT	GTCTCCACCACCTGCAGAAA
Sis1	NCER_101046	9424448	DNAJ	GGCCTGTCTGGTGAACACA	CGGATGATATGCGCCTGTTG
Hsp104	NCER_101322	9424565	disaggregase	ACAGCGAATTTTCGGGCAAG	TGCAAGACCTACACGCGATT
Cpr6	NCER_101263	9424620	cyclophilin	AATGTCCTTCCAGCACCACT	TTACCGTCGAGATGGGGGAT
Sti1	NCER_101694	9422697	co-chaperone	GTGTTGCAGATTGTAAGGCTGG	CATTCCAATTTCGCCGATGCT
Ssc1/Ecm10p	NCER_101680	9422711	hsp70	CGGGAAGGATTGCGGGATTA	TGCAGACTTGTCAAGCCCAT
Sse1	NCER_102035	9422530	hsp110	TCACGCAAAAACAGAAGCAGG	AATTTTGCGCACCCACCTTT
Sis1-like Dnaj-containing	NCER_102171	9423458	DNAJ	CGGCCAAAGGGAAACAGAGA	TTTGCGCATATCCCCTTTGT
Ydj1p/Jem1p	NCER_101230	9423086	DNAJ	ACAAATGTCTGTCAGCAGGGA	AGAAGTCTGCGTTTGTGTGAC
Kar2p	NCER_101994	9422571	hsp70	CGTTGCTGAAGGTGCTTGTC	GTTGCCCTGGCTGAACATCT
Jem1p	NCER_101367	9422952	DNAJ	CCGAAGCACAACAGGGAAGA	CAGCAAAAGGCCCAAAGTCC
Mig1	NCER_101715	9422676	transcription factor MIG1	TTTGGCAGAGGGCGAAGTAG	TTGCGCAAGATTGTCGCTTC
Tps1	NCER_100278	9422411	alpha,alpha-trehalose-phosphate synthase (UDP-forming) TPS1	CCCAGTAGAATGGGGGTTGT	GACACTCACACATCCAGGCA
Rpi	NCER_102078	9423627	ribose-5-phosphate isomerase RKI1	GGCACAGGCAGAACAGTAGA	GGTTGTGAGTGACCCACCTT
Trx	NCER_100813	9424054	thioredoxin	AGTAGTGTACAGCCGGGACT	ATTGGAACTCCTTTTGCGGC
Cfd1	NCER_100723	9424691	iron-sulfur cluster assembly protein CFD1	ATTTGTGTGGACCAAGCTGC	GGGCCTCTCCAAATAACAGCA
Cia2	NCER_100612	9422604	iron-sulfur cluster assembly protein CIA2	TCCTGAGCACCCATATACACT	CCGCCATTGAACAATGTGGTA
Aap	NCER_102107	9423598	amino acid permease	CAATGCTGGGGACAGGGATT	GGTGGGTTAGCAAGATTCGC
Gzf3b	NCER_100170	9422283	gata zinc zinger protein 3	GCGGAACTACCACAACACCA	AGTCCACACGCGTTACATAGA
Gzf3a	NCER_102253	9424492	gata zinc zinger protein 3	TTGGAGGCGAGGAGAAAACG	AAGCGCCTTTGTTTTACCGC
Git1/Pac2	NCER_102041	9422525	hypothetical protein YHR177W	TCATGGACACCTTCAAGAGCA	TCTCACAGCATATGCCCCTT
Bmt6	NCER_101100	9424388	25S rRNA (uracil2843-N3)-methyltransferase	CAGAGACGTGCTCACCGAAT	TGGTGTATGCGCTTCTCACA
trnp2	TRNP	36321568	Proline tRNA	AGGATCGAACTCGGGTCTCA	TAGTCCAGTGGCAAGATGCG
Irc20	NCER_100564	9422651	E3 ubiquitin-protein ligase IRC20	TTCGCGAGCTTGAGGTGTTA	TGCATGCTCTTGCTCAGTTTG
unknown	NCER_102300	9423561	no known function	AGCTATTGAAAGGCTAGAAGCAA	AAGCGCCACTAAAGACTCGG
